# Supplementary material for: Learning Faces: Similar Comparator Faces Do Not Improve Performance
Source: PLoS One. 2015 Jan 15;10(1):e0116707. doi: 10.1371/journal.pone.0116707 (PMC4295853; doi:10.1371/journal.pone.0116707)
Supplement: S1 Data JDL — Data includes Accuracy and Confidence scores for each condition. (XLS) [file pone.0116707.s001.xls]

## Sheet: Exp1 Accuracy_Confidence
	Accuracy confidence and CA measurements (Confidence & Accuaracy) for each condition (Single, No-comparator, Same sex and Different sex) and each gender (Male or Female) of target face
	Data from 32 participants in Experiment 1 (Jones, Dwyer and Lewis)
	Single exposure female target morph array				Single exposure female target non morph array				No comparator exposure female target morph array				No comparator exposure female target non morph array				Same sex exposure female target morph array				Same sex exposure female target non morph array				Different sex exposure female target morph array				Different sex exposure female target non morph array				Single exposure Male target morph array				Single exposure Male target non morph array				No comparator exposure Male target morph array				No comparator exposure Male target non morph array				Same sex exposure Male target morph array
Participant	Single Exposure Accuracy _FemaleTarget_MorphArray	Single Exposure Confidence _FemaleTarget_MorphArray	Single Exposure CA _FemaleTarget_MorphArray		Single Exposure Accuracy _FemaleTarget_Non-MorphArray	Single Exposure Confidence _FemaleTarget_Non-MorphArray	Single Exposure CA _FemaleTarget_Non-MorphArray		No-Comparator_Accuracy_FemaleTarget_MorphArray	No-Comparator_Confidence_FemaleTarget_MorphArray	No-Comparator_CA_FemaleTarget_MorphArray		No-Comparator_Accuracy_FemaleTarget_Non-MorphArray	No-Comparator_Confidence_FemaleTarget_Non-MorphArray	No-Comparator_CA_FemaleTarget_Non-MorphArray		Same sex_Accuracy_FemaleTarget_MorphArray	Same sex_Confidence_FemaleTarget_MorphArray	Same sex_CA_FemaleTarget_MorphArray		Same sex_Accuracy_FemaleTarget_Non-MorphArray	Same sex_Confidence_FemaleTarget_Non-MorphArray	Same sex_CA_FemaleTarget_Non-MorphArray		Different sex_Accuracy_FemaleTarget_MorphArray	Different sex_Confidence_FemaleTarget_MorphArray	Different sex_CA_FemaleTarget_MorphArray		Different sex_Accuracy_FemaleTarget_Non-MorphArray	Different sex_Confidence_FemaleTarget_Non-MorphArray	Different sex_CA_FemaleTarget_Non-MorphArray		Single Exposure Accuracy _MaleTarget_MorphArray	Single Exposure Confidence _MaleTarget_MorphArray	Single Exposure CA _MaleTarget_MorphArray		Single Exposure Accuracy _MaleTarget_Non-MorphArray	Single Exposure Confidence _MaleTarget_Non-MorphArray	Single Exposure CA _MaleTarget_Non-MorphArray		No-Comparator_Accuracy_MaleTarget_MorphArray	No-Comparator_Confidence_MaleTarget_MorphArray	No-Comparator_CA_MaleTarget_MorphArray		No-Comparator_Accuracy_MaleTarget_Non-MorphArray	No-Comparator_Confidence_MaleTarget_Non-MorphArray	No-Comparator_CA_MaleTarget_Non-MorphArray		Same sex_Accuracy_MaleTarget_MorphArray
1	1	4	3.5		1	5	4.5		1	5	4.5		1	4	3.5		0	2	-1.5		1	4	3.5		1	6	5.5		1	6	5.5		1	5	4.5		1	5	4.5		1	4	3.5		1	2	1.5		1
2	0	1	-0.5		0	2	-1.5		1	7	6.5		1	3	2.5		1	7	6.5		1	3	2.5		0	5	-4.5		0	7	-6.5		0	6	-5.5		0	1	-0.5		1	7	6.5		1	7	6.5		1
3	1	6	5.5		0	5	-4.5		1	7	6.5		1	7	6.5		1	5	4.5		0	6	-5.5		1	6	5.5		1	6	5.5		1	6	5.5		1	7	6.5		1	7	6.5		1	7	6.5		1
4	1	7	6.5		1	6	5.5		1	6	5.5		1	4	3.5		0	4	-3.5		1	4	3.5		1	4	3.5		1	2	1.5		1	6	5.5		1	7	6.5		1	7	6.5		1	6	5.5		1
5	0	3	-2.5		1	5	4.5		0	3	-2.5		0	3	-2.5		0	4	-3.5		1	5	4.5		1	7	6.5		1	7	6.5		0	3	-2.5		1	5	4.5		0	3	-2.5		1	3	2.5		1
6	0	4	-3.5		1	6	5.5		0	2	-1.5		1	6	5.5		1	7	6.5		1	7	6.5		0	2	-1.5		0	1	-0.5		0	3	-2.5		1	4	3.5		1	7	6.5		1	7	6.5		1
7	0	3	-2.5		0	1	-0.5		1	7	6.5		1	3	2.5		1	5	4.5		1	1	0.5		1	2	1.5		1	1	0.5		1	7	6.5		1	6	5.5		1	6	5.5		1	7	6.5		1
8	1	6	5.5		1	6	5.5		1	6	5.5		1	7	6.5		1	7	6.5		1	2	1.5		1	7	6.5		1	7	6.5		1	7	6.5		1	7	6.5		1	6	5.5		1	7	6.5		1
9	1	5	4.5		1	6	5.5		1	5	4.5		1	6	5.5		1	2	1.5		1	6	5.5		1	3	2.5		1	2	1.5		1	7	6.5		1	7	6.5		1	5	4.5		1	4	3.5		1
10	1	6	5.5		1	3	2.5		1	4	3.5		1	6	5.5		1	7	6.5		1	7	6.5		1	4	3.5		1	5	4.5		0	2	-1.5		1	7	6.5		1	6	5.5		1	6	5.5		1
11	1	6	5.5		1	5	4.5		1	6	5.5		1	6	5.5		1	6	5.5		1	5	4.5		1	4	3.5		1	5	4.5		1	7	6.5		1	7	6.5		1	7	6.5		1	6	5.5		1
12	1	5	4.5		0	1	-0.5		0	1	-0.5		1	5	4.5		0	2	-1.5		0	1	-0.5		0	1	-0.5		1	2	1.5		1	4	3.5		1	6	5.5		0	2	-1.5		0	1	-0.5		1
13	1	6	5.5		0	5	-4.5		1	4	3.5		1	5	4.5		1	7	6.5		1	5	4.5		1	6	5.5		1	6	5.5		0	5	-4.5		1	4	3.5		0	5	-4.5		0	6	-5.5		1
14	1	7	6.5		0	2	-1.5		1	7	6.5		1	1	0.5		1	7	6.5		1	4	3.5		1	2	1.5		1	7	6.5		1	6	5.5		1	1	0.5		1	5	4.5		1	1	0.5		1
15	0	3	-2.5		1	3	2.5		1	5	4.5		1	5	4.5		0	2	-1.5		0	3	-2.5		1	5	4.5		0	3	-2.5		1	7	6.5		1	7	6.5		1	7	6.5		1	7	6.5		0
16	1	6	5.5		0	4	-3.5		0	6	-5.5		1	6	5.5		1	6	5.5		0	2	-1.5		0	6	-5.5		0	4	-3.5		0	5	-4.5		1	5	4.5		1	6	5.5		1	5	4.5		0
17	1	3	2.5		1	6	5.5		0	4	-3.5		1	5	4.5		0	5	-4.5		0	2	-1.5		1	6	5.5		1	6	5.5		1	3	2.5		0	3	-2.5		1	3	2.5		1	3	2.5		1
18	1	6	5.5		0	4	-3.5		0	4	-3.5		1	4	3.5		1	6	5.5		1	1	0.5		0	4	-3.5		0	4	-3.5		1	6	5.5		1	4	3.5		1	5	4.5		1	4	3.5		1
19	1	3	2.5		1	5	4.5		1	5	4.5		1	4	3.5		1	5	4.5		1	2	1.5		0	3	-2.5		1	4	3.5		1	5	4.5		1	3	2.5		1	5	4.5		1	5	4.5		1
20	1	7	6.5		1	7	6.5		0	7	-6.5		0	2	-1.5		1	3	2.5		0	1	-0.5		0	5	-4.5		0	2	-1.5		1	7	6.5		1	7	6.5		1	7	6.5		1	5	4.5		1
21	0	3	-2.5		0	4	-3.5		0	5	-4.5		1	4	3.5		1	6	5.5		1	4	3.5		0	4	-3.5		1	5	4.5		0	5	-4.5		0	5	-4.5		1	6	5.5		1	4	3.5		0
22	1	7	6.5		1	3	2.5		1	4	3.5		0	1	-0.5		1	5	4.5		1	3	2.5		1	4	3.5		1	6	5.5		1	5	4.5		0	6	-5.5		1	6	5.5		1	5	4.5		1
23	0	4	-3.5		0	5	-4.5		1	6	5.5		1	5	4.5		1	4	3.5		0	5	-4.5		1	5	4.5		1	6	5.5		1	7	6.5		1	7	6.5		1	7	6.5		1	6	5.5		1
24	1	7	6.5		1	7	6.5		1	7	6.5		1	7	6.5		1	5	4.5		1	3	2.5		1	4	3.5		1	1	0.5		1	7	6.5		1	5	4.5		1	5	4.5		1	7	6.5		1
25	1	5	4.5		1	7	6.5		1	6	5.5		1	6	5.5		0	2	-1.5		1	7	6.5		1	7	6.5		1	7	6.5		1	5	4.5		1	7	6.5		1	5	4.5		1	6	5.5		1
26	0	4	-3.5		1	5	4.5		1	6	5.5		1	5	4.5		1	7	6.5		1	7	6.5		0	5	-4.5		1	6	5.5		1	2	1.5		1	3	2.5		1	6	5.5		1	6	5.5		1
27	0	6	-5.5		1	5	4.5		0	5	-4.5		1	6	5.5		1	3	2.5		0	6	-5.5		0	2	-1.5		0	2	-1.5		1	6	5.5		1	7	6.5		1	6	5.5		0	3	-2.5		1
28	1	6	5.5		0	1	-0.5		1	5	4.5		1	3	2.5		0	3	-2.5		1	5	4.5		0	2	-1.5		1	5	4.5		1	2	1.5		0	2	-1.5		0	2	-1.5		1	2	1.5		1
29	1	7	6.5		1	1	0.5		1	2	1.5		0	1	-0.5		1	7	6.5		1	5	4.5		1	7	6.5		1	7	6.5		0	1	-0.5		1	3	2.5		1	2	1.5		1	1	0.5		1
30	1	5	4.5		1	7	6.5		1	7	6.5		1	7	6.5		1	7	6.5		1	6	5.5		1	5	4.5		1	7	6.5		0	3	-2.5		1	7	6.5		1	7	6.5		1	7	6.5		0
31	1	6	5.5		1	3	2.5		1	2	1.5		1	4	3.5		1	1	0.5		1	2	1.5		0	1	-0.5		1	1	0.5		1	5	4.5		1	6	5.5		1	7	6.5		1	5	4.5		1
32	1	5	4.5		1	2	1.5		1	5	4.5		1	7	6.5		1	4	3.5		0	2	-1.5		1	4	3.5		1	5	4.5		1	6	5.5		1	3	2.5		0	5	-4.5		1	7	6.5		1
[truncated: 11 more columns]

## Sheet: Exp2_Accuracy_Confidence
	Accuracy confidence and CA measurements (Confidence & Accuaracy) for each condition (Brief, No-comparator, Similar and Dissimilar) and each gender (Male or Female) of target face
	Data from 32 participants in Experiment 2 (Jones, Dwyer and Lewis)
	Brief exposure female target morph array				Brief exposure female target non morph array				No comparator exposure female target morph array				No comparator exposure female target non morph array				Similar exposure female target morph array				Similar comparator exposure female target non morph array				Dissimilar exposure female target morph array				Dissimilar exposure female target non morph array				Brief exposure Male target morph array				Brief exposure Male target non morph array				No comparator exposure Male target morph array				No comparator exposure Male target non morph array				Similar exposure Male target morph array
Participant	Brief Exposure Accuracy _FemaleTarget_MorphArray	Brief Exposure Confidence _FemaleTarget_MorphArray	Brief Exposure CA _FemaleTarget_MorphArray		Brief Exposure Accuracy _FemaleTarget_Non-MorphArray	Brief Exposure Confidence _FemaleTarget_Non-MorphArray	Brief Exposure CA _FemaleTarget_Non-MorphArray		No-Comparator_Accuracy_FemaleTarget_MorphArray	No-Comparator_Confidence_FemaleTarget_MorphArray	No-Comparator_CA_FemaleTarget_MorphArray		No-Comparator_Accuracy_FemaleTarget_Non-MorphArray	No-Comparator_Confidence_FemaleTarget_Non-MorphArray	No-Comparator_CA_FemaleTarget_Non-MorphArray		Similar_Accuracy_FemaleTarget_MorphArray	Similar_Confidence_FemaleTarget_MorphArray	Similar_CA_FemaleTarget_MorphArray		Similar_Accuracy_FemaleTarget_Non-MorphArray	Similar_Confidence_FemaleTarget_Non-MorphArray	Similar_CA_FemaleTarget_Non-MorphArray		Dissimilar_Accuracy_FemaleTarget_MorphArray	Dissimilar_Confidence_FemaleTarget_MorphArray	Dissimilar_CA_FemaleTarget_MorphArray		Dissimilar_Accuracy_FemaleTarget_Non-MorphArray	Dissimilar_Confidence_FemaleTarget_Non-MorphArray	Dissimilar_CA_FemaleTarget_Non-MorphArray		Brief Exposure Accuracy _MaleTarget_MorphArray	Brief Exposure Confidence _MaleTarget_MorphArray	Brief Exposure CA _MaleTarget_MorphArray		Brief Exposure Accuracy _MaleTarget_Non-MorphArray	Brief Exposure Confidence _MaleTarget_Non-MorphArray	Brief Exposure CA _MaleTarget_Non-MorphArray		No-Comparator_Accuracy_MaleTarget_MorphArray	No-Comparator_Confidence_MaleTarget_MorphArray	No-Comparator_CA_MaleTarget_MorphArray		No-Comparator_Accuracy_MaleTarget_Non-MorphArray	No-Comparator_Confidence_MaleTarget_Non-MorphArray	No-Comparator_CA_MaleTarget_Non-MorphArray		Similar_Accuracy_MaleTarget_MorphArray
1	1	6	5.5		1	7	6.5		1	7	6.5		1	7	6.5		1	3	2.5		1	6	5.5		1	7	6.5		1	7	6.5		0	2	-1.5		1	2	1.5		1	7	6.5		1	7	6.5		1
2	0	3	-2.5		0	3	-2.5		0	7	-6.5		0	6	-5.5		1	6	5.5		1	7	6.5		1	6	5.5		1	6	5.5		1	5	4.5		1	4	3.5		1	7	6.5		1	6	5.5		1
3	0	4	-3.5		1	4	3.5		1	6	5.5		1	5	4.5		1	5	4.5		1	5	4.5		0	5	-4.5		1	5	4.5		1	6	5.5		1	7	6.5		1	7	6.5		1	7	6.5		1
4	1	7	6.5		1	7	6.5		1	7	6.5		1	6	5.5		1	5	4.5		1	2	1.5		1	6	5.5		1	5	4.5		1	7	6.5		1	7	6.5		1	7	6.5		1	6	5.5		1
5	1	3	2.5		1	6	5.5		1	2	1.5		1	7	6.5		1	6	5.5		1	7	6.5		1	7	6.5		1	7	6.5		1	3	2.5		1	7	6.5		1	4	3.5		1	6	5.5		1
6	0	1	-0.5		1	1	0.5		1	2	1.5		0	1	-0.5		1	3	2.5		1	4	3.5		1	2	1.5		1	4	3.5		1	5	4.5		1	2	1.5		1	6	5.5		1	5	4.5		1
7	0	3	-2.5		1	4	3.5		1	4	3.5		1	5	4.5		0	2	-1.5		0	2	-1.5		0	5	-4.5		0	4	-3.5		0	3	-2.5		1	4	3.5		1	5	4.5		1	5	4.5		1
8	1	6	5.5		1	7	6.5		1	2	1.5		0	1	-0.5		1	4	3.5		1	7	6.5		1	7	6.5		1	7	6.5		1	7	6.5		1	7	6.5		1	6	5.5		1	4	3.5		1
9	1	7	6.5		0	1	-0.5		0	3	-2.5		1	2	1.5		1	7	6.5		1	1	0.5		1	7	6.5		1	5	4.5		1	4	3.5		1	5	4.5		1	5	4.5		0	3	-2.5		1
10	1	2	1.5		1	1	0.5		1	4	3.5		1	4	3.5		1	5	4.5		1	5	4.5		1	6	5.5		1	6	5.5		0	3	-2.5		0	1	-0.5		1	2	1.5		1	5	4.5		1
11	1	1	0.5		1	2	1.5		1	6	5.5		1	4	3.5		0	4	-3.5		1	3	2.5		0	3	-2.5		0	4	-3.5		1	5	4.5		1	6	5.5		1	7	6.5		1	7	6.5		1
12	1	7	6.5		0	1	-0.5		1	6	5.5		1	5	4.5		1	5	4.5		1	3	2.5		1	6	5.5		1	5	4.5		1	7	6.5		1	7	6.5		1	7	6.5		1	4	3.5		1
13	1	6	5.5		1	5	4.5		0	5	-4.5		1	3	2.5		0	6	-5.5		1	4	3.5		1	7	6.5		1	4	3.5		1	3	2.5		0	5	-4.5		1	6	5.5		0	5	-4.5		0
14	0	1	-0.5		1	2	1.5		1	3	2.5		1	5	4.5		1	7	6.5		1	7	6.5		1	4	3.5		1	5	4.5		1	6	5.5		1	6	5.5		1	5	4.5		1	6	5.5		1
15	1	3	2.5		1	2	1.5		1	7	6.5		1	7	6.5		0	1	-0.5		1	3	2.5		1	5	4.5		0	1	-0.5		1	7	6.5		0	7	-6.5		1	7	6.5		1	6	5.5		0
16	1	5	4.5		1	5	4.5		1	6	5.5		1	4	3.5		1	4	3.5		0	2	-1.5		1	3	2.5		1	2	1.5		1	7	6.5		1	7	6.5		1	3	2.5		1	6	5.5		1
17	1	5	4.5		1	3	2.5		1	6	5.5		1	4	3.5		1	5	4.5		1	5	4.5		1	7	6.5		1	4	3.5		1	4	3.5		1	6	5.5		1	6	5.5		1	4	3.5		1
18	0	3	-2.5		0	2	-1.5		1	6	5.5		1	3	2.5		1	7	6.5		1	5	4.5		0	6	-5.5		1	5	4.5		1	7	6.5		1	4	3.5		1	7	6.5		1	7	6.5		1
19	1	5	4.5		1	7	6.5		1	7	6.5		1	7	6.5		1	5	4.5		1	6	5.5		1	6	5.5		0	4	-3.5		1	5	4.5		1	6	5.5		1	7	6.5		1	7	6.5		1
20	1	7	6.5		1	7	6.5		0	4	-3.5		1	7	6.5		1	7	6.5		1	3	2.5		1	7	6.5		1	7	6.5		1	7	6.5		1	7	6.5		1	7	6.5		1	7	6.5		1
21	0	2	-1.5		1	1	0.5		1	6	5.5		1	4	3.5		1	2	1.5		1	4	3.5		1	4	3.5		1	5	4.5		0	4	-3.5		1	4	3.5		1	6	5.5		1	7	6.5		1
22	1	6	5.5		1	5	4.5		1	7	6.5		1	6	5.5		1	7	6.5		1	7	6.5		1	6	5.5		1	7	6.5		1	5	4.5		1	7	6.5		1	7	6.5		1	7	6.5		1
23	0	2	-1.5		1	5	4.5		1	6	5.5		1	7	6.5		1	5	4.5		1	6	5.5		1	6	5.5		1	5	4.5		1	7	6.5		1	6	5.5		1	7	6.5		1	7	6.5		1
24	1	5	4.5		1	6	5.5		1	4	3.5		1	5	4.5		1	4	3.5		1	3	2.5		1	6	5.5		1	3	2.5		1	7	6.5		1	7	6.5		1	3	2.5		1	5	4.5		1
25	0	5	-4.5		1	5	4.5		1	7	6.5		1	7	6.5		1	7	6.5		1	7	6.5		1	7	6.5		1	7	6.5		1	7	6.5		1	5	4.5		1	7	6.5		1	2	1.5		1
26	1	5	4.5		0	2	-1.5		0	6	-5.5		1	4	3.5		1	7	6.5		1	6	5.5		0	1	-0.5		0	4	-3.5		1	3	2.5		0	5	-4.5		1	7	6.5		1	6	5.5		1
27	1	5	4.5		1	5	4.5		1	5	4.5		1	6	5.5		1	6	5.5		1	5	4.5		1	7	6.5		1	6	5.5		1	5	4.5		1	5	4.5		1	7	6.5		1	7	6.5		1
28	0	2	-1.5		1	4	3.5		1	6	5.5		1	6	5.5		1	2	1.5		0	4	-3.5		0	6	-5.5		1	6	5.5		1	5	4.5		1	7	6.5		0	3	-2.5		1	7	6.5		0
29	1	6	5.5		0	2	-1.5		1	7	6.5		0	3	-2.5		1	5	4.5		1	6	5.5		1	6	5.5		1	7	6.5		1	5	4.5		0	6	-5.5		1	6	5.5		1	7	6.5		1
30	0	2	-1.5		0	3	-2.5		1	4	3.5		1	2	1.5		1	7	6.5		1	3	2.5		1	7	6.5		1	5	4.5		1	4	3.5		0	4	-3.5		0	5	-4.5		0	1	-0.5		1
31	0	1	-0.5		1	3	2.5		1	6	5.5		1	6	5.5		1	4	3.5		1	1	0.5		1	5	4.5		1	5	4.5		1	6	5.5		1	6	5.5		1	6	5.5		1	6	5.5		1
32	0	3	-2.5		1	5	4.5		1	6	5.5		1	7	6.5		0	4	-3.5		1	5	4.5		0	2	-1.5		1	6	5.5		1	7	6.5		1	7	6.5		1	6	5.5		1	6	5.5		1
[truncated: 11 more columns]

## Sheet: Exp3A Accuracy_Confidence
	Accuracy confidence and CA measurements (Confidence & Accuaracy) for each number of comparators (0, 1, 2, 4, 16) and each gender (Male or Female) of target face
	Data from 40 participants in Experiment 3A (Jones, Dwyer and Lewis)
	0 comparators female targets						1 same sex comparators female targets						2 same sex comparators female targets						4 same sex comparators female targets						16 same sex comparators female targets						0 comparators female targets						1 same sex comparators male targets						2 same sex comparators male targets						4 same sex comparators male targets
Participant	CtrlF0Acc	Ctrl0Acc	Conf	Power	CA		SameSexF1Acc	SameSexF1Acc	Conf	Power	CA		SameSexF2Acc	SameSexF2Acc	Conf	Power	CA		SameSexF4Acc	SameSexF4Acc	Conf	Power	CA		SameSexF16Acc	SameSexF16Acc	Conf	Power	CA		CtrlM0Acc	Ctrl0Acc	Conf	Power	CA		SameSexM1Acc	SameSexM1Acc	Conf	Power	CA		SameSexM2Acc	SameSexM2Acc	Conf	Power	CA		SameSexM4Acc
1	1	1	5	5	4.5		1	1	1	1	0.5		1	1	4	4	3.5		1	1	2	2	1.5		1	1	2	2	1.5		1	1	4	4	3.5		0	-1	2	0	-1.5		1	1	2	2	1.5		1
2	1	1	5	5	4.5		1	1	2	2	1.5		0	-1	1	0	-0.5		0	-1	1	0	-0.5		0	-1	1	0	-0.5		1	1	6	6	5.5		1	1	1	1	0.5		1	1	2	2	1.5		1
3	1	1	5	5	4.5		1	1	7	7	6.5		0	-1	3	0	-2.5		1	1	5	5	4.5		1	1	2	2	1.5		1	1	6	6	5.5		1	1	7	7	6.5		1	1	6	6	5.5		0
4	1	1	4	4	3.5		1	1	1	1	0.5		0	-1	3	0	-2.5		0	-1	2	0	-1.5		0	-1	2	0	-1.5		1	1	3	3	2.5		1	1	7	7	6.5		1	1	2	2	1.5		1
5	0	-1	3	0	-2.5		0	-1	2	0	-1.5		1	1	5	5	4.5		0	-1	4	0	-3.5		0	-1	2	0	-1.5		1	1	5	5	4.5		1	1	6	6	5.5		1	1	6	6	5.5		1
6	0	-1	2	0	-1.5		1	1	5	5	4.5		1	1	6	6	5.5		1	1	6	6	5.5		0	-1	7	0	-6.5		1	1	7	7	6.5		1	1	7	7	6.5		1	1	7	7	6.5		1
7	0	-1	4	0	-3.5		1	1	1	1	0.5		0	-1	3	0	-2.5		1	1	6	6	5.5		0	-1	1	0	-0.5		1	1	4	4	3.5		1	1	7	7	6.5		1	1	2	2	1.5		1
8	0	-1	3	0	-2.5		0	-1	2	0	-1.5		0	-1	2	0	-1.5		0	-1	3	0	-2.5		0	-1	3	0	-2.5		1	1	2	2	1.5		1	1	5	5	4.5		1	1	6	6	5.5		1
9	1	1	4	4	3.5		1	1	6	6	5.5		0	-1	5	0	-4.5		0	-1	3	0	-2.5		1	1	4	4	3.5		1	1	5	5	4.5		1	1	6	6	5.5		0	-1	5	0	-4.5		1
10	1	1	6	6	5.5		0	-1	6	0	-5.5		1	1	7	7	6.5		0	-1	6	0	-5.5		0	-1	6	0	-5.5		0	-1	5	0	-4.5		0	-1	5	0	-4.5		1	1	7	7	6.5		1
11	0	-1	5	0	-4.5		1	1	6	6	5.5		1	1	5	5	4.5		1	1	6	6	5.5		1	1	5	5	4.5		1	1	6	6	5.5		0	-1	6	0	-5.5		0	-1	7	0	-6.5		1
12	1	1	4	4	3.5		0	-1	3	0	-2.5		1	1	4	4	3.5		1	1	5	5	4.5		1	1	6	6	5.5		1	1	6	6	5.5		1	1	5	5	4.5		1	1	4	4	3.5		1
13	0	-1	4	0	-3.5		0	-1	2	0	-1.5		0	-1	2	0	-1.5		1	1	4	4	3.5		0	-1	3	0	-2.5		1	1	4	4	3.5		1	1	3	3	2.5		1	1	4	4	3.5		0
14	0	-1	5	0	-4.5		1	1	2	2	1.5		0	-1	3	0	-2.5		1	1	6	6	5.5		1	1	3	3	2.5		1	1	4	4	3.5		1	1	6	6	5.5		1	1	3	3	2.5		1
15	1	1	7	7	6.5		1	1	7	7	6.5		0	-1	7	0	-6.5		1	1	7	7	6.5		1	1	7	7	6.5		1	1	7	7	6.5		1	1	4	4	3.5		1	1	7	7	6.5		0
16	1	1	6	6	5.5		1	1	3	3	2.5		1	1	7	7	6.5		1	1	4	4	3.5		1	1	6	6	5.5		1	1	4	4	3.5		0	-1	4	0	-3.5		1	1	1	1	0.5		1
17	1	1	4	4	3.5		1	1	5	5	4.5		1	1	7	7	6.5		0	-1	3	0	-2.5		0	-1	4	0	-3.5		0	-1	3	0	-2.5		1	1	4	4	3.5		0	-1	4	0	-3.5		1
18	0	-1	6	0	-5.5		1	1	5	5	4.5		1	1	4	4	3.5		0	-1	3	0	-2.5		0	-1	3	0	-2.5		0	-1	2	0	-1.5		0	-1	3	0	-2.5		0	-1	4	0	-3.5		1
19	1	1	5	5	4.5		1	1	6	6	5.5		1	1	7	7	6.5		1	1	7	7	6.5		1	1	5	5	4.5		1	1	5	5	4.5		0	-1	4	0	-3.5		1	1	5	5	4.5		0
20	0	-1	4	0	-3.5		1	1	7	7	6.5		0	-1	4	0	-3.5		0	-1	3	0	-2.5		1	1	5	5	4.5		0	-1	5	0	-4.5		0	-1	4	0	-3.5		1	1	2	2	1.5		1
21	1	1	5	5	4.5		0	-1	4	0	-3.5		0	-1	5	0	-4.5		1	1	3	3	2.5		1	1	4	4	3.5		1	1	5	5	4.5		0	-1	5	0	-4.5		1	1	3	3	2.5		1
22	1	1	7	7	6.5		1	1	3	3	2.5		0	-1	5	0	-4.5		0	-1	1	0	-0.5		0	-1	4	0	-3.5		1	1	7	7	6.5		1	1	6	6	5.5		1	1	6	6	5.5		1
23	0	-1	2	0	-1.5		1	1	6	6	5.5		1	1	5	5	4.5		1	1	5	5	4.5		0	-1	3	0	-2.5		1	1	1	1	0.5		1	1	6	6	5.5		1	1	5	5	4.5		1
24	1	1	5	5	4.5		1	1	6	6	5.5		0	-1	5	0	-4.5		0	-1	6	0	-5.5		1	1	5	5	4.5		1	1	6	6	5.5		1	1	7	7	6.5		1	1	7	7	6.5		0
25	0	-1	3	0	-2.5		0	-1	2	0	-1.5		1	1	5	5	4.5		0	-1	4	0	-3.5		0	-1	4	0	-3.5		1	1	5	5	4.5		1	1	6	6	5.5		1	1	5	5	4.5		1
26	0	-1	1	0	-0.5		1	1	1	1	0.5		1	1	2	2	1.5		0	-1	1	0	-0.5		0	-1	1	0	-0.5		1	1	5	5	4.5		1	1	3	3	2.5		1	1	5	5	4.5		0
27	1	1	6	6	5.5		1	1	3	3	2.5		0	-1	3	0	-2.5		0	-1	2	0	-1.5		0	-1	3	0	-2.5		1	1	3	3	2.5		1	1	5	5	4.5		1	1	4	4	3.5		1
28	0	-1	4	0	-3.5		1	1	6	6	5.5		1	1	5	5	4.5		1	1	5	5	4.5		1	1	6	6	5.5		1	1	5	5	4.5		1	1	7	7	6.5		1	1	6	6	5.5		1
29	1	1	2	2	1.5		1	1	4	4	3.5		0	-1	1	0	-0.5		0	-1	2	0	-1.5		1	1	5	5	4.5		1	1	3	3	2.5		1	1	5	5	4.5		1	1	6	6	5.5		1
30	1	1	1	1	0.5		0	-1	5	0	-4.5		1	1	1	1	0.5		1	1	3	3	2.5		1	1	7	7	6.5		1	1	6	6	5.5		0	-1	1	0	-0.5		1	1	3	3	2.5		1
31	0	-1	7	0	-6.5		0	-1	6	0	-5.5		1	1	7	7	6.5		1	1	4	4	3.5		1	1	5	5	4.5		1	1	7	7	6.5		1	1	6	6	5.5		0	-1	6	0	-5.5		1
32	0	-1	3	0	-2.5		1	1	3	3	2.5		1	1	3	3	2.5		0	-1	2	0	-1.5		1	1	2	2	1.5		1	1	3	3	2.5		1	1	3	3	2.5		0	-1	2	0	-1.5		1
33	0	-1	7	0	-6.5		0	-1	3	0	-2.5		0	-1	6	0	-5.5		0	-1	6	0	-5.5		1	1	7	7	6.5		0	-1	1	0	-0.5		1	1	6	6	5.5		1	1	7	7	6.5		0
34	1	1	7	7	6.5		0	-1	4	0	-3.5		1	1	6	6	5.5		0	-1	5	0	-4.5		1	1	6	6	5.5		1	1	6	6	5.5		0	-1	1	0	-0.5		1	1	6	6	5.5		1
35	1	1	7	7	6.5		0	-1	4	0	-3.5		1	1	7	7	6.5		1	1	5	5	4.5		1	1	7	7	6.5		1	1	6	6	5.5		1	1	6	6	5.5		1	1	7	7	6.5		1
36	0	-1	3	0	-2.5		1	1	5	5	4.5		0	-1	4	0	-3.5		1	1	6	6	5.5		1	1	6	6	5.5		1	1	6	6	5.5		0	-1	5	0	-4.5		1	1	6	6	5.5		1
37	1	1	4	4	3.5		1	1	3	3	2.5		0	-1	3	0	-2.5		0	-1	3	0	-2.5		1	1	4	4	3.5		0	-1	4	0	-3.5		1	1	5	5	4.5		0	-1	3	0	-2.5		1
38	1	1	5	5	4.5		1	1	5	5	4.5		1	1	4	4	3.5		0	-1	4	0	-3.5		1	1	6	6	5.5		0	-1	4	0	-3.5		1	1	5	5	4.5		0	-1	3	0	-2.5		1
39	1	1	3	3	2.5		0	-1	7	0	-6.5		1	1	2	2	1.5		1	1	6	6	5.5		0	-1	6	0	-5.5		0	-1	1	0	-0.5		0	-1	5	0	-4.5		1	1	5	5	4.5		1
40	1	1	3	3	2.5		0	-1	4	0	-3.5		0	-1	2	0	-1.5		1	1	5	5	4.5		0	-1	3	0	-2.5		0	-1	3	0	-2.5		0	-1	4	0	-3.5		1	1	4	4	3.5		0
	0.575	0.15	4.4	2.75	1.025		0.65	0.3	4.075	2.725	1.225		0.525	0.05	4.25	2.575	0.875		0.5	0	4.1	2.5	0.9		0.575	0.15	4.275	2.875	1.4		0.775	0.55	4.5	3.8	2.825		0.675	0.35	4.825	3.6	2.2		0.8	0.6	4.625	3.775	2.625		0.8
																Kyle					Daniel					Joe					Dean											Callum					Ben
															Rt	Acc	mAcc		CA	Rt	Acc	mAcc	Conf	Power	Rt	Acc	mAcc	Conf	Power	CA	Acc	mAcc	Conf	Power	CA	Rt	mAcc	Conf	Power	CA	Rt	Acc	Conf	Power	CA	Rt	Acc	mAcc	Power
											Scott
	mAcc	Conf	Power	CA	Rt		Conf	Power	CA	Rt	Acc		Power	CA	7989	1	1		#REF!	6190	1	1	6	6	5704	1	1	3	3	3	0	-1	6	0	-6	15470	-1	4	#REF!	-4	30004	1	4	4	#REF!	9864	1	1	#REF!
															15469	1	1		#REF!	6116	1	1	7	7	3433	1	1	6	6	6	1	1	5	5	5	6486	-1	4	#REF!	-4	16545	0	3	0	#REF!	12933	0	-1	#REF!
	1	7	#REF!	7	12324		2	#REF!	#REF!	6874	1		#REF!	#REF!	11025	1	1		#REF!	4576	1	1	6	6	4429	1	1	6	6	6	1	1	6	6	6	8515	-1	5	#REF!	-5	9285	1	5	5	#REF!	5996	1	1	#REF!
	1	7	#REF!	7	4330		1	#REF!	#REF!	8197	0		#REF!	#REF!	22312	1	1		#REF!	2897	1	1	3	3	7283	0	-1	1	0	-1	1	1	3	3	3	5097	-1	4	#REF!	-4	14411	1	5	5	#REF!	7092	0	-1	#REF!
	1	6	#REF!	6	2843		5	#REF!	#REF!	5998	1		#REF!	#REF!	6513	0	-1		#REF!	8655	1	1	2	2	13702	1	1	7	7	7	1	1	4	4	4	21650	-1	7	#REF!	-7	18643	1	5	5	#REF!	14563	0	-1	#REF!
	1	7	#REF!	7	3853		6	#REF!	#REF!	6845	0		#REF!	#REF!	10360	1	1		#REF!	5911	1	1	6	6	7300	1	1	1	1	1	1	1	3	3	3	23669	1	4	#REF!	4	11667	1	2	2	#REF!	7059	0	-1	#REF!
	1	6	#REF!	6	6070		6	#REF!	#REF!	6257	1		#REF!	#REF!	7661	1	1		#REF!	10442	1	1	4	4	8189	1	1	7	7	7	1	1	7	7	7	14068	-1	6	#REF!	-6	21584	1	5	5	#REF!	10467	0	-1	#REF!
	1	7	#REF!	7	6931		2	#REF!	#REF!	9683	1		#REF!	#REF!	4676	1	1		#REF!	6532	1	1	6	6	4426	1	1	6	6	6	1	1	6	6	6	4207	-1	2	#REF!	-2	10489	1	4	4	#REF!	4289	0	-1	#REF!
	1	5	#REF!	5	5365		5	#REF!	#REF!	5222	1		#REF!	#REF!	10513	1	1		#REF!	2802	1	1	7	7	6741	1	1	7	7	7	0	-1	5	0	-5	10009	-1	5	#REF!	-5	12387	1	6	6	#REF!	7001	0	-1	#REF!
	1	5	#REF!	5	5944		7	#REF!	#REF!	4535	1		#REF!	#REF!	12403	1	1		#REF!	5652	1	1	7	7	8502	1	1	6	6	6	1	1	6	6	6	6121	1	4	#REF!	4	9786	1	6	6	#REF!	6859	1	1	#REF!
	1	5	#REF!	5	9812		4	#REF!	#REF!	7306	0		#REF!	#REF!	7251	1	1		#REF!	4573	1	1	6	6	8386	1	1	5	5	5	1	1	7	7	7	5185	-1	6	#REF!	-6	12812	1	3	3	#REF!	12572	1	1	#REF!
	1	5	#REF!	5	5521		7	#REF!	#REF!	4675	1		#REF!	#REF!	9468	1	1		#REF!	7441	1	1	3	3	7963	1	1	7	7	7	1	1	6	6	6	4413	1	3	#REF!	3	17123	1	3	3	#REF!	14454	0	-1	#REF!
	1	4	#REF!	4	17760		5	#REF!	#REF!	5712	1		#REF!	#REF!	15703	1	1		#REF!	15289	1	1	2	2	11373	1	1	4	4	4	1	1	4	4	4	8641	-1	6	#REF!	-6	17609	1	4	4	#REF!	7608	1	1	#REF!
	1	7	#REF!	7	3878		2	#REF!	#REF!	11169	0		#REF!	#REF!	9252	1	1		#REF!	6469	1	1	6	6	10548	1	1	6	6	6	1	1	4	4	4	6155	1	5	#REF!	5	8969	0	1	0	#REF!	17692	1	1	#REF!
	1	5	#REF!	5	8172		2	#REF!	#REF!	11361	1		#REF!	#REF!	6748	1	1		#REF!	6591	0	-1	4	0	10152	1	1	6	6	6	1	1	5	5	5	10172	-1	6	#REF!	-6	19477	0	2	0	#REF!	14329	0	-1	#REF!
	-1	6	#REF!	-6	15020		4	#REF!	#REF!	10121	1		#REF!	#REF!	8052	1	1		#REF!	6102	1	1	6	6	5307	1	1	3	3	3	1	1	6	6	6	6684	-1	3	#REF!	-3	13050	1	6	6	#REF!	4402	0	-1	#REF!
	1	6	#REF!	6	10684		3	#REF!	#REF!	25339	1		#REF!	#REF!	7121	1	1		#REF!	9085	1	1	6	6	6627	1	1	3	3	3	1	1	5	5	5	3566	-1	4	#REF!	-4	9100	1	1	1	#REF!	5323	1	1	#REF!
	1	7	#REF!	7	4397		7	#REF!	#REF!	4086	1		#REF!	#REF!	5608	1	1		#REF!	6321	1	1	7	7	6504	1	1	5	5	5	1	1	5	5	5	12573	-1	6	#REF!	-6	9592	1	3	3	#REF!	5066	0	-1	#REF!
	1	5	#REF!	5	12524		5	#REF!	#REF!	15890	1		#REF!	#REF!	5785	1	1		#REF!	7827	1	1	6	6	7295	1	1	6	6	6	1	1	5	5	5	4377	-1	5	#REF!	-5	16203	1	4	4	#REF!	7997	0	-1	#REF!
	-1	3	#REF!	-3	17948		5	#REF!	#REF!	5064	0		#REF!	#REF!	6673	1	1		#REF!	9721	1	1	6	6	5056	1	1	7	7	7	1	1	3	3	3	12082	-1	2	#REF!	-2	15692	1	5	5	#REF!	5238	0	-1	#REF!
	-1	1	#REF!	-1	8726		6	#REF!	#REF!	5657	1		#REF!	#REF!	4663	1	1		#REF!	6070	1	1	3	3	9979	1	1	6	6	6	1	1	6	6	6	6701	-1	1	#REF!	-1	19630	0	3	0	#REF!	10989	0	-1	#REF!
	1	6	#REF!	6	4098		2	#REF!	#REF!	24813	1		#REF!	#REF!	15093	1	1		#REF!	4909	1	1	5	5	5594	1	1	7	7	7	1	1	1	1	1	14897	-1	6	#REF!	-6	4866	1	5	5	#REF!	24717	1	1	#REF!
	1	7	#REF!	7	3127		4	#REF!	#REF!	8956	1		#REF!	#REF!	9592	1	1		#REF!	3788	0	-1	4	0	7162	0	-1	3	0	-3	1	1	5	5	5	10041	-1	4	#REF!	-4	5501	1	6	6	#REF!	6446	0	-1	#REF!
	1	7	#REF!	7	4503		4	#REF!	#REF!	14488	0		#REF!	#REF!	12160	1	1		#REF!	4657	1	1	7	7	4067	1	1	6	6	6	1	1	6	6	6	4800	-1	5	#REF!	-5	4439	1	5	5	#REF!	7794	1	1	#REF!
	1	7	#REF!	7	5070		6	#REF!	#REF!	13126	1		#REF!	#REF!	9635	1	1		#REF!	3812	1	1	7	7	7145	1	1	2	2	2	1	1	5	5	5	3765	-1	4	#REF!	-4	17880	1	4	4	#REF!	3990	1	1	#REF!
	1	7	#REF!	7	3941		6	#REF!	#REF!	4813	1		#REF!	#REF!	10542	1	1		#REF!	4569	0	-1	4	0	10408	1	1	4	4	4	1	1	7	7	7	4739	-1	3	#REF!	-3	7780	1	4	4	#REF!	5877	1	1	#REF!
	1	4	#REF!	4	15969		7	#REF!	#REF!	8140	1		#REF!	#REF!	10722	1	1		#REF!	8502	1	1	5	5	6130	1	1	3	3	3	1	1	6	6	6	3693	-1	5	#REF!	-5	9392	1	5	5	#REF!	5055	1	1	#REF!
	1	7	#REF!	7	2538		2	#REF!	#REF!	26094	1		#REF!	#REF!	11047	1	1		#REF!	13912	0	-1	3	0	19831	1	1	5	5	5	1	1	6	6	6	4817	-1	5	#REF!	-5	5823	1	6	6	#REF!	4713	1	1	#REF!
	1	6	#REF!	6	2989		7	#REF!	#REF!	10252	1		#REF!	#REF!	8995	0	-1		#REF!	17405	1	1	5	5	12841	0	-1	7	0	-7	1	1	2	2	2	6788	1	5	#REF!	5	13588	1	5	5	#REF!	11811	1	1	#REF!
	1	7	#REF!	7	6356		7	#REF!	#REF!	9162	0		#REF!	#REF!	19363	1	1		#REF!	10610	1	1	5	5	7214	0	-1	5	0	-5	1	1	4	4	4	8901	1	5	#REF!	5	18337	1	3	3	#REF!	9775	1	1	#REF!
	1	7	#REF!	7	4880		5	#REF!	#REF!	13311	1		#REF!	#REF!	17320	0	-1		#REF!	6182	1	1	6	6	10243	1	1	5	5	5	0	-1	3	0	-3	12694	-1	2	#REF!	-2	16970	1	6	6	#REF!	9695	1	1	#REF!
	1	6	#REF!	6	5066		6	#REF!	#REF!	6084	1		#REF!	#REF!	8485	1	1		#REF!	4050	1	1	3	3	104007	1	1	7	7	7	1	1	4	4	4	5438	-1	5	#REF!	-5	7085	1	4	4	#REF!	10716	1	1	#REF!
	1	5	#REF!	5	5816		5	#REF!	#REF!	7180	1		#REF!	#REF!	10002	1	1		#REF!	6190	1	1	6	6	6172	1	1	6	6	6	1	1	5	5	5	14683	-1	3	#REF!	-3	10957	1	7	7	#REF!	5004	1	1	#REF!
	1	6	#REF!	6	3666		4	#REF!	#REF!	10130	0		#REF!	#REF!	11053	1	1		#REF!	4468	1	1	3	3	14728	1	1	6	6	6	0	-1	5	0	-5	6570	-1	2	#REF!	-2	13408	1	4	4	#REF!	9196	1	1	#REF!
	1	4	#REF!	4	3987		5	#REF!	#REF!	8672	1		#REF!	#REF!	13440	1	1		#REF!	5335	1	1	1	1	19770	1	1	7	7	7	0	-1	1	0	-1	28374	-1	4	#REF!	-4	16091	1	6	6	#REF!	19199	0	-1	#REF!
	1	6	#REF!	6	3926		5	#REF!	#REF!	16558	1		#REF!	#REF!	7729	1	1		#REF!	3787	1	1	6	6	3489	1	1	3	3	3	0	-1	3	0	-3	24340	-1	4	#REF!	-4	9329	1	6	6	#REF!	4878	1	1	#REF!
	1	5	#REF!	5	4889		3	#REF!	#REF!	27476	1		#REF!	#REF!	9575	1	1		#REF!	3189	1	1	6	6	13265	1	1	3	3	3	1	1	3	3	3	9703	-1	2	#REF!	-2	10622	1	3	3	#REF!	9021	1	1	#REF!
	1	7	#REF!	7	4585		6	#REF!	#REF!	7851	1		#REF!	#REF!	4501	1	1		#REF!	9542	1	1	3	3	5905	1	1	7	7	7	1	1	6	6	6	23873	-1	3	#REF!	-3	10728	1	7	7	#REF!	3402	0	-1	#REF!
	1	7	#REF!	7	5005		7	#REF!	#REF!	10578	1		#REF!	#REF!	13147	1	1		#REF!	4248	1	1	6	6	9769	1	1	4	4	4	1	1	6	6	6	18846	1	2	#REF!	2	20524	1	5	5	#REF!	6538	0	-1	#REF!
	1	7	#REF!	7	1978		7	#REF!	#REF!	4441	1		#REF!	#REF!	4633	1	1		#REF!	7229	1	1	5	5	5301	1	1	6	6	6	1	1	7	7	7	5505	1	4	#REF!	4	8901	1	2	2	#REF!	6861	0	-1	#REF!
	1	7	#REF!	7	4342		6	#REF!	#REF!	5484	1		#REF!	#REF!
	1	2	#REF!	2	14271		4	#REF!	#REF!	10255	1		#REF!	#REF!
															10337.2	0.9375	0.875		#REF!	6639.88	0.9375	0.875	5.0625	4.8125	7714.88	0.9375	0.875	5.0625	5	4.9375	0.875	0.75	5.1875	4.5	3.8125	9783.88	-0.5	4.625	#REF!	-2.625	15240.1	0.8125	4	3.625	#REF!	9823.75	0.375	-0.25	#REF!
															10175.2	0.875	0.75		#REF!	7588.75	0.8125	0.625	5.125	4.4375	14381.4	0.8125	0.625	5.0625	4.125	3.1875	0.9375	0.875	4.5625	4.375	4.1875	7492	-0.75	4.1875	#REF!	-2.9375	11367.4	0.9375	4.3125	4.125	#REF!	8450.12	0.6875	0.375	#REF!
	0.875	5.9375	#REF!	5.1875	7681.5		4.25	#REF!	#REF!	8336.25	0.75		#REF!	#REF!	9260	1	1		#REF!	5498.5	1	1	4.5	4.5	9799.88	1	1	5.25	5.25	5.25	0.625	0.25	4.5	3.375	2.25	16486.8	-0.5	3	#REF!	-1.5	12570	1	5	5	#REF!	8012.38	0.5	0	#REF!
	0.75	5.6875	#REF!	5.1875	6701.06		5.0625	#REF!	#REF!	11447.5	0.75		#REF!	#REF!
	1	5.625	#REF!	5.625	5372.88		5.375	#REF!	#REF!	11414.4	1		#REF!	#REF!	10057	0.925	0.85		#REF!	6791.15	0.9	0.8	4.975	4.6	10798.5	0.9	0.8	5.1	4.7	4.3	0.85	0.7	4.8	4.225	3.65	10207.7	-0.6	4.125	#REF!	-2.525	13157	0.9	4.325	4.1	#REF!	8912.02	0.525	0.05	#REF!
	0.85	5.775	#REF!	5.275	6827.6		4.8	#REF!	#REF!	10196.4	0.8		#REF!	#REF!
[truncated: 59 more columns]

## Sheet: Exp3B Accuracy_Confidence
	Accuracy confidence and CA measurements (Confidence & Accuaracy) for brief exposure alongside one comparator (Same sex or Different Sex) and each gender (Male or Female) of target face
	Data from 12 participants in Experiment 3B (Jones, Dwyer and Lewis)
	Same Exposure Female Faces						Same Exposure Male Faces						Different Exposure Female Faces						Different Exposure Male Faces
Participant	SF_Exp_Acc	SF_Exp_Acc2	SF_Exp_Conf	SF_Exp_Pow	SF_Exp_CA		SM_Exp_Acc	SM_Exp_Acc2	SM_Exp_Conf	SM_Exp_Pow	SM_Exp_CA		DF_Exp_Acc	DF_Exp_Acc2	DF_Exp_Conf	DF_Exp_Pow	DF_Exp_CA		DM_Exp_Acc	DM_Exp_Acc2	DM_Exp_Conf	DM_Exp_Pow	DM_Exp_CA		Average_Acc
1	0.4	-0.2	4.2	2.2	-0.74		0.6	0.2	3.8	2.6	0.66		0.6	0.2	4.4	3	0.78		0.6	0.2	4.4	2.8	0.78		0.55
2	0.4	-0.2	2.8	0.8	-0.46		0.2	-0.6	3.6	0.8	-1.86		0.8	0.6	3.8	3.2	1.98		0.8	0.6	4.2	3.4	2.22		0.55
3	0.2	-0.6	3.6	0.6	-1.86		0.4	-0.2	3.8	1.6	-0.66		0.4	-0.2	4.4	2.4	-0.78		0.8	0.6	5.2	4.4	2.82		0.45
4	0.6	0.2	5.4	2.8	0.98		0.6	0.2	3.6	2.2	0.62		0.4	-0.2	6	2.4	-1.1		0.4	-0.2	5.2	2	-0.94		0.5
5	0.6	0.2	4.8	2.8	0.86		0.2	-0.6	4.6	1	-2.46		0.4	-0.2	4.8	1.6	-0.86		0.4	-0.2	5	2	-0.9		0.4
6	0.2	-0.6	2.6	0.4	-1.26		0.2	-0.6	2.8	0.2	-1.38		0.2	-0.6	3.8	0.6	-1.98		0.4	-0.2	3.2	1.4	-0.54		0.25
7	0	-1	4.6	0	-4.1		0.8	0.6	5	4.2	2.7		0.4	-0.2	4.6	2	-0.82		0.6	0.2	5.4	3.4	0.98		0.45
8	0.6	0.2	4.4	3	0.78		0.8	0.6	4.2	3.6	2.22		0.4	-0.2	4.2	1.8	-0.74		0.8	0.6	3.8	3.6	1.98		0.65
9	0.2	-0.6	1.6	0.6	-0.66		0.6	0.2	3	2.4	0.5		0.4	-0.2	2	0.8	-0.3		0.2	-0.4	2	0.6	-0.6		0.35
10	0	-1	3.6	0	-3.1		0	-1	3	0	-2.5		0.2	-0.6	3.8	0.8	-1.98		0.6	0.2	4.4	2.4	0.78		0.2
11	0.6	0.2	4.8	3	0.86		0.4	-0.2	5	2.2	-0.9		0.4	-0.2	4.6	1.8	-0.82		0.6	0.2	4.6	2.8	0.82		0.5
12	0.4	-0.2	2.6	0.6	-0.42		0.6	0.2	2.2	1.6	0.34		0.8	0.6	3.6	2.8	1.86		0.4	-0.2	2.2	1	-0.34		0.55
	S = Same sex comparator																							Average	0.45
	D = Different sex comparator
	F = female target
	M = male target
